# Supplementary material for: Natural CCD2 Variants and RNA Interference for Boosting Crocin Biosynthesis in Tomato
Source: Biology (Basel). 2025 Jul 12;14(7):850. doi: 10.3390/biology14070850 (PMC12292393; doi:10.3390/biology14070850)
Supplement: Supplementary file 1 [file biology-14-00850-s001.zip]

Archive with 1 entries (1 files):
- biology-3715506-supplementary.pdf
